# Supplementary material for: Impact of Surgical Resection After Induction Gemcitabine Plus S-1-Based Chemoradiotherapy in Patients with Locally Advanced Pancreatic Ductal Adenocarcinoma: A Focus on UR-LA Cases
Source: Cancers (Basel). 2025 Mar 20;17(6):1048. doi: 10.3390/cancers17061048 (PMC11941732; doi:10.3390/cancers17061048)
Supplement: Supplementary file 1 [file cancers-17-01048-s001.zip]

Archive with 1 entries (1 files):
- cancers-3469706-supplementary.pdf
